# Supplementary material for: Diverticulitis Is Associated with Increased Risk of Colon Cancer—A Nationwide Register-Based Cohort Study
Source: J Clin Med. 2024 Apr 24;13(9):2503. doi: 10.3390/jcm13092503 (PMC11084441; doi:10.3390/jcm13092503)
Supplement: Supplementary file 1 [file jcm-13-02503-s001.zip]

Archive with 1 entries (1 files):
- jcm-2949309-supplementary.pdf
